# Supplementary material for: 3D-Printed Polymer-Infiltrated Ceramic Network with Biocompatible Adhesive to Potentiate Dental Implant Applications
Source: Materials (Basel). 2021 Sep 23;14(19):5513. doi: 10.3390/ma14195513 (PMC8509517; doi:10.3390/ma14195513)
Supplement: Supplementary file 1 [file materials-14-05513-s001.zip]

Archive with 3 entries (3 files):
- 100%_ infill.mp4
- 50%_ infill.mp4
- PICN scaffold.mp4
